# Supplementary material for: Extreme tolerance for nocturnal emergence at low body temperatures in a high-latitude lizard: implications for future climate warming
Source: Conserv Physiol. 2023 Jan 21;11(1):coac082. doi: 10.1093/conphys/coac082 (PMC9868685; doi:10.1093/conphys/coac082)
Supplement: Web_Material_coac082 [file web_material_coac082.zip]

Archive with 1 entries (1 files):
- Supplementary info revision.docx
